# Supplementary material for: Identification of a universal antigen epitope of influenza A virus using peptide microarray
Source: BMC Vet Res. 2021 Jan 7;17:22. doi: 10.1186/s12917-020-02725-5 (PMC7792037; doi:10.1186/s12917-020-02725-5)
Supplement: Supplementary file 2 — Additional file 2:. Microarray data. Synthetic peptides were sampled onto iPDMS (modified silica gel film) to form the chip. For the binding activity assay, sera were diluted 1:50 (v/v) with serum dilution buffer. Signal-to-noise ratio (SNR, SNR = signal strength–background intensity)/background intensity) was determined by GenePix Pro 6.0 software. H5–01: serum against A/Mallard/Huadong/S/2005; H5–02: serum against A/Duck/Huadong/wx1205/2016; H5–03: serum against A/Chicken/Huadong/yz1111/2016; H5–04: serum against 2.3.4.4d vaccine strain; H5–05: serum against 2.3.2.1d vaccine strain; H7–01: serum against A/Chicken/Jiangsu/W1–8/15; H7–02: serum against A/Chicken/Huadong/JD/17; H9–01: serum against A/Chicken/Shanghai/F/98; H9–02: serum against A/Chicken/Taixing/10/2010. Each reaction was repeated for 3 times, and SNRs were expressed as means ± standard deviation. [file 12917_2020_2725_MOESM2_ESM.xls]

## Sheet: Sheet1
	SPF	H1	H3	H4	H6	H8	H10	H5-01	H5-02	H5-03	H5-04	H5-05	H7-01	H7-02	H9-01	H9-02
H5 1th peptide	0.01±0.02	0.07±0	0.1±0.02	0.04±0	0.11±0.07	0.06±0.01	0.17±0.01	0.04±0.02	0.14±0.02	0.19±0.07	0±0	0.26±0.11	0.25±0.03	0.26±0.05	0.11±0.04	0.63±0.08
H5 2th peptide	0±0	0.05±0.05	0.13±0.03	0.24±0.02	0.1±0.05	0.04±0.03	0.05±0.03	2.64±0.15	0.18±0.04	0.1±0.04	0.47±0.12	0.39±0.14	0.15±0.03	0.14±0.08	0.17±0.03	1.45±0.09
H5 3th peptide	0±0	0.04±0.03	0.09±0.06	0.07±0.01	0.2±0.11	0.06±0	0.12±0	1.52±0.22	3.92±0.24	0.04±0.04	0.18±0.03	0.18±0.14	0.08±0.02	0.19±0.1	0.29±0.04	0±0
H5 4th peptide	0.01±0.02	0.03±0.02	0.11±0.02	0.05±0.02	0.07±0.01	0.07±0.02	0.39±0.11	0.01±0.01	8.68±1.57	0.1±0.08	0.34±0.06	0.43±0.09	0.04±0.02	0.1±0.07	0.14±0.05	0.01±0.01
H5 5th peptide	0±0	0.01±0.02	0.01±0.01	0±0	0.07±0.05	0±0	0±0	0±0	0±0	0.01±0.01	0.15±0.03	0.1±0.11	0±0	0.02±0	0.06±0.01	0.45±0.15
H5 6th peptide	0±0	0.13±0.03	0.08±0.02	0.07±0.02	0.11±0.05	0.07±0.02	0.39±0.43	0.06±0.03	0.51±0.44	0.04±0.01	0.07±0.02	0.13±0.1	0.08±0.04	0.08±0.03	0.3±0.05	0.69±0.11
H5 7th peptide	0.01±0.01	0.34±0.06	0.73±0.27	0.3±0.02	0.16±0.08	0.27±0.05	0.68±0.08	0.22±0.07	0.83±0.09	0.2±0.05	0.69±0.07	1.31±0.28	0.67±0.07	0.38±0.11	0.39±0.12	0.47±0.08
H5 8th peptide	0.09±0.06	0.33±0.04	0.91±0.14	0.36±0.08	0.66±0.09	0.24±0.01	0.48±0.02	0.27±0.06	0.95±0.13	0.43±0.06	0.27±0.04	1.63±0.28	0.34±0.06	0.32±0.14	0.85±0.11	0.15±0.02
H5 9th peptide	0.05±0.07	0.14±0.04	0.18±0.07	0.15±0.06	0.32±0.06	0.2±0.02	0.27±0.07	0.89±0.5	0.21±0.08	0.24±0.13	0.17±0.07	0.56±0.31	0.35±0.05	0.14±0.05	38.48±0.86	0.67±0.19
H5 10th peptide	0±0	0.18±0.02	0.39±0.04	0.25±0.05	0.26±0.04	0.22±0.04	0.2±0.02	0.24±0.04	0.46±0.08	0.24±0.04	0.26±0.07	0.07±0.05	0.12±0.01	6.79±0.69	13.45±4.11	1.77±0.23
H5 12th peptide	0±0	0.24±0.05	0.75±0.16	0.14±0.02	0.14±0.08	0.15±0.02	0.4±0.03	4.53±0.43	0.67±0.16	0.08±0	15.56±1.82	0.36±0.11	0.41±0.14	0.08±0.02	1.03±0.13	2.06±0.21
H5 13th peptide	0.05±0.06	0.88±0	2.2±0.34	0.5±0.04	2.73±0.63	2.51±1.01	2.62±0.5	0.22±0.07	30.95±3.92	0.38±0.13	0.48±0.13	0.17±0.09	0.33±0.14	0.21±0.04	0.9±0.15	9.27±1.96
H5 14th peptide	0.13±0.11	7.46±1.3	4.5±0.75	3.54±0.57	3.37±1.07	3.1±0.31	8.67±1.19	5.28±1.19	7.98±0.21	8.09±0.24	4.04±0.25	4.82±0.81	8.39±0.18	3.52±0.13	3.45±0.06	9.48±0.82
H5 15th peptide	0.22±0.05	2.34±0.28	1.73±0.5	5.23±0.35	4.27±0.66	1.91±0.2	1.62±0.7	9.49±0.74	14.05±0.69	6.52±1.36	2.73±0.15	6.42±1.24	5.08±1.13	10.97±2.29	5.84±0.4	2.29±0.43
H5 16th peptide	0±0	0.14±0.11	0.15±0.03	0.1±0.07	0.37±0.09	0.5±0.12	0.42±0.03	0.12±0.02	16.58±0.16	0.07±0.02	0.62±0.14	0.01±0.01	0.1±0.03	0.1±0.04	0.06±0.02	0.01±0.01
H5 17th peptide	0±0	0.19±0.04	0.2±0.04	0.28±0.16	0.18±0.08	0.12±0.01	0.16±0.07	8.27±0.88	0.31±0.05	0.13±0.04	0.29±0.13	0.03±0.04	0.04±0.03	0.19±0.05	0.28±0.02	0.59±0.04
H5 18th peptide	0.05±0.05	0.43±0.04	0.33±0.03	0.22±0.02	0.25±0.12	0.17±0.03	0.15±0.03	0.22±0.02	0.26±0.11	0.3±0.13	0.21±0.06	0.05±0.08	0.06±0.04	0±0	0.57±0.07	0.65±0.22
H5 19th peptide	0.32±0.09	1.48±0.09	1.43±0.03	1.43±0.12	1.62±0.04	0.74±0.06	0.44±0.01	1.1±0.12	0.54±0.01	0.54±0.06	1.77±0.34	0.59±0.13	0.35±0.06	0.15±0.03	1.58±0.18	1.9±0.4
H5 14-1 peptide	0±0	0.02±0.02	0±0	0.06±0.02	0.06±0.01	0.01±0	0.05±0	0.03±0.03	9.77±0.04	0.13±0.03	0.65±0.49	0.73±0.19	0.03±0.02	0.01±0.01	0±0	0.04±0.02
H5 14-2 peptide	0.03±0.04	0.07±0.01	0.07±0.07	0.04±0.03	0.04±0.05	0.11±0.04	0.15±0.08	0.04±0.03	0.05±0.03	0.15±0.05	0.11±0.04	0.06±0.06	0.13±0.03	0.13±0.05	0.06±0.04	0.02±0.03
H5 14-3 peptide	0.11±0.09	1.13±0.4	0.33±0	0.2±0	0.39±0.09	0.35±0.08	3.43±0.13	0.69±0.13	0.36±0.02	1.2±0.47	0.11±0.04	0.97±0.3	8.29±0.75	0.52±0.16	0.63±0.02	6.46±0.82
H5 14-4 peptide	0.75±0.4	12.44±1.21	10.14±0.4	8.77±0.71	4.79±1.19	4.11±0.1	8.6±0.53	13.82±0.61	6.51±0.32	7.68±0.49	1.98±0.31	5.05±1.08	8.35±1.71	7.67±0.46	4.46±0.22	9.59±0.77
H7-14 peptide	0±0	2.23±0.08	1.38±0.31	1.29±0.08	1.65±0.14	0.9±0.06	1.86±0.29	9.67±0.3	1.78±0.07	1.25±0.21	0.34±0.1	1.5±0.3	8.38±0.18	3.44±0.15	3.43±0.06	9.32±0.89

## Sheet: Sheet2
	SPF	H1	H3	H4	H6	H8	H10	H5-01	H5-02	H5-03	H5-04	H5-05	H7-01	H7-02	H9-01	H9-02
H5 19th peptide	0.47	1.55	1.38	1.51	1.56	0.64	0.46	1.3	0.54	0.58	1.52	0.4	0.33	0.11	1.89	2.45
	0.19	1.57	1.49	1.55	1.66	0.81	0.46	1.02	0.52	0.44	2.34	0.6	0.27	0.15	1.42	1.95
	0.32	1.32	1.44	1.23	1.66	0.77	0.42	0.98	0.57	0.62	1.45	0.77	0.45	0.2	1.45	1.3
Average	0.326667	1.48	1.43667	1.43	1.62667	0.74	0.446667	1.1	0.543333	0.546667	1.77	0.59	0.35	0.153333	1.58667	1.9
SD	0.0990791	0.0982344	0.0389444	0.123288	0.0408248	0.062849	0.0163299	0.123288	0.0177951	0.0668331	0.349929	0.130958	0.0648074	0.0318852	0.186056	0.407738
Average ± SD	0.32±0.09	1.48±0.09	1.43±0.03	1.43±0.12	1.62±0.04	0.74±0.06	0.44±0.01	1.1±0.12	0.54±0.01	0.54±0.06	1.77±0.34	0.59±0.13	0.35±0.06	0.15±0.03	1.58±0.18	1.9±0.4
H5 18th peptide	0.14	0.38	0.36	0.2	0.07	0.12	0.16	0.25	0.11	0.22	0.22	0	0.1	0	0.52	0.87
	0.02	0.49	0.35	0.26	0.36	0.19	0.2	0.21	0.28	0.19	0.29	0.17	0.08	0	0.52	0.75
	0.01	0.44	0.29	0.21	0.32	0.2	0.11	0.2	0.4	0.5	0.13	0	0	0.02	0.67	0.34
Average	0.0566667	0.436667	0.333333	0.223333	0.25	0.17	0.156667	0.22	0.263333	0.303333	0.213333	0.0566667	0.06	0.00666667	0.57	0.653333
SD	0.0590668	0.0449691	0.0309121	0.0262467	0.128323	0.0355903	0.0368179	0.0216025	0.118977	0.139603	0.0654896	0.0801388	0.0432049	0.00942809	0.0707107	0.226912
Average ± SD	0.05±0.05	0.43±0.04	0.33±0.03	0.22±0.02	0.25±0.12	0.17±0.03	0.15±0.03	0.22±0.02	0.26±0.11	0.3±0.13	0.21±0.06	0.05±0.08	0.06±0.04	0±0	0.57±0.07	0.65±0.22
H5 17th peptide	0	0.13	0.26	0.17	0.07	0.13	0.09	8.81	0.35	0.2	0.13	0	0	0.14	0.28	0.58
	0	0.24	0.21	0.17	0.28	0.14	0.15	7.03	0.36	0.1	0.29	0.09	0.05	0.18	0.26	0.66
	0	0.21	0.15	0.52	0.21	0.11	0.26	8.99	0.23	0.09	0.45	0.01	0.08	0.27	0.31	0.54
Average	0	0.193333	0.206667	0.286667	0.186667	0.126667	0.166667	8.27667	0.313333	0.13	0.29	0.0333333	0.0433333	0.196667	0.283333	0.593333
SD	0	0.046428	0.0449691	0.164992	0.0873053	0.0124722	0.0703957	0.884584	0.0590668	0.0496655	0.130639	0.0402768	0.0329983	0.054365	0.020548	0.0498888
Average ± SD	0±0	0.19±0.04	0.2±0.04	0.28±0.16	0.18±0.08	0.12±0.01	0.16±0.07	8.27±0.88	0.31±0.05	0.13±0.04	0.29±0.13	0.03±0.04	0.04±0.03	0.19±0.05	0.28±0.02	0.59±0.04
H5 16th peptide	0	0	0.2	0.04	0.25	0.68	0.38	0.12	16.69	0.1	0.42	0	0.05	0.08	0.08	0
	0	0.29	0.13	0.06	0.41	0.38	0.46	0.16	16.71	0.04	0.78	0	0.14	0.16	0.07	0.03
	0	0.13	0.14	0.2	0.47	0.45	0.44	0.09	16.34	0.09	0.66	0.03	0.11	0.07	0.03	0.02
Average	0	0.14	0.156667	0.1	0.376667	0.503333	0.426667	0.123333	16.58	0.0766667	0.62	0.01	0.1	0.103333	0.06	0.0166667
SD	0	0.118603	0.0309121	0.0711805	0.0928559	0.128149	0.0339935	0.0286744	0.169902	0.0262467	0.149666	0.0141421	0.0374166	0.0402768	0.0216025	0.0124722
Average ± SD	0±0	0.14±0.11	0.15±0.03	0.1±0.07	0.37±0.09	0.5±0.12	0.42±0.03	0.12±0.02	16.58±0.16	0.07±0.02	0.62±0.14	0.01±0.01	0.1±0.03	0.1±0.04	0.06±0.02	0.01±0.01
H5 15th peptide	0.28	2.74	2.31	4.74	3.41	1.71	2.1	10.49	14.29	8.41	2.58	4.83	4.52	12.53	5.36	2.91
	0.15	2.07	1.81	5.44	4.39	2.19	2.14	8.69	13.11	5.92	2.94	7.86	4.06	12.65	5.83	1.94
	0.23	2.21	1.07	5.53	5.02	1.83	0.63	9.31	14.77	5.23	2.68	6.58	6.67	7.73	6.34	2.02
Average	0.22	2.34	1.73	5.23667	4.27333	1.91	1.62333	9.49667	14.0567	6.52	2.73333	6.42333	5.08333	10.97	5.84333	2.29
SD	0.0535413	0.28856	0.509379	0.353113	0.662437	0.203961	0.702583	0.746607	0.697488	1.3658	0.151731	1.24194	1.13755	2.29155	0.400194	0.439621
Average ± SD	0.22±0.05	2.34±0.28	1.73±0.5	5.23±0.35	4.27±0.66	1.91±0.2	1.62±0.7	9.49±0.74	14.05±0.69	6.52±1.36	2.73±0.15	6.42±1.24	5.08±1.13	10.97±2.29	5.84±0.4	2.29±0.43
H5 14th peptide	0.3	5.69	5.57	2.83	2.24	2.85	9.01	6.9	7.85	8.25	4.37	4.13	8.13	3.35	3.51	10.59
	0.09	8.78	3.86	4.24	4.81	3.54	9.94	4.9	7.82	7.75	3.76	5.97	8.55	3.66	3.36	8.62
	0.02	7.92	4.08	3.57	3.06	2.92	7.08	4.04	8.29	8.27	4	4.38	8.5	3.57	3.49	9.23
Average	0.136667	7.46333	4.50333	3.54667	3.37	3.10333	8.67667	5.28	7.98667	8.09	4.04333	4.82667	8.39333	3.52667	3.45333	9.48
SD	0.118977	1.30216	0.759576	0.575866	1.07185	0.31009	1.19114	1.19811	0.214838	0.240555	0.250909	0.814876	0.18732	0.130213	0.0664998	0.823448
Average ± SD	0.13±0.11	7.46±1.3	4.5±0.75	3.54±0.57	3.37±1.07	3.1±0.31	8.67±1.19	5.28±1.19	7.98±0.21	8.09±0.24	4.04±0.25	4.82±0.81	8.39±0.18	3.52±0.13	3.45±0.06	9.48±0.82
H5 13th peptide	0.14	0.88	2.62	0.55	3.61	3.93	3.31	0.32	26.54	0.57	0.46	0.11	0.49	0.21	0.9	11.24
	0	0.9	1.78	0.5	2.14	1.63	2.12	0.21	36.08	0.27	0.34	0.31	0.15	0.16	0.72	6.59
	0.02	0.88	2.21	0.45	2.45	1.97	2.44	0.13	30.23	0.32	0.66	0.09	0.37	0.26	1.09	9.98
Average	0.0533333	0.886667	2.20333	0.5	2.73333	2.51	2.62333	0.22	30.95	0.386667	0.486667	0.17	0.336667	0.21	0.903333	9.27
SD	0.0618241	0.00942809	0.342961	0.0408248	0.632684	1.01364	0.502814	0.0778888	3.92782	0.131233	0.131993	0.0993311	0.140791	0.0408248	0.15107	1.96362
Average ± SD	0.05±0.06	0.88±0	2.2±0.34	0.5±0.04	2.73±0.63	2.51±1.01	2.62±0.5	0.22±0.07	30.95±3.92	0.38±0.13	0.48±0.13	0.17±0.09	0.33±0.14	0.21±0.04	0.9±0.15	9.27±1.96
H5 12th peptide	0	0.17	0.84	0.11	0.09	0.19	0.38	4.89	0.83	0.08	13.22	0.25	0.28	0.05	0.85	2.37
	0	0.24	0.52	0.14	0.26	0.15	0.39	3.92	0.73	0.07	17.68	0.52	0.36	0.12	1.14	1.95
	0	0.31	0.89	0.17	0.09	0.13	0.45	4.78	0.45	0.09	15.78	0.33	0.61	0.07	1.12	1.88
Average	0	0.24	0.75	0.14	0.146667	0.156667	0.406667	4.53	0.67	0.08	15.56	0.366667	0.416667	0.08	1.03667	2.06667
SD	0	0.0571548	0.163911	0.0244949	0.0801388	0.0249444	0.0309121	0.433667	0.160831	0.00816497	1.82742	0.113235	0.140554	0.0294392	0.132246	0.216384
Average ± SD	0±0	0.24±0.05	0.75±0.16	0.14±0.02	0.14±0.08	0.15±0.02	0.4±0.03	4.53±0.43	0.67±0.16	0.08±0	15.56±1.82	0.36±0.11	0.41±0.14	0.08±0.02	1.03±0.13	2.06±0.21
H5 10th peptide	0	0.17	0.37	0.22	0.2	0.27	0.17	0.25	0.56	0.19	0.17	0	0.11	5.95	18.96	2.05
	0	0.21	0.36	0.22	0.28	0.17	0.24	0.18	0.35	0.31	0.35	0.12	0.14	7.66	9.05	1.48
	0.02	0.16	0.46	0.33	0.32	0.24	0.2	0.3	0.47	0.24	0.28	0.09	0.11	6.78	12.36	1.78
Average	0.00666667	0.18	0.396667	0.256667	0.266667	0.226667	0.203333	0.243333	0.46	0.246667	0.266667	0.07	0.12	6.79667	13.4567	1.77
SD	0.00942809	0.0216025	0.0449691	0.0518545	0.0498888	0.0418994	0.0286744	0.0492161	0.0860233	0.0492161	0.074087	0.0509902	0.0141421	0.698204	4.11939	0.232809
Average ± SD	0±0	0.18±0.02	0.39±0.04	0.25±0.05	0.26±0.04	0.22±0.04	0.2±0.02	0.24±0.04	0.46±0.08	0.24±0.04	0.26±0.07	0.07±0.05	0.12±0.01	6.79±0.69	13.45±4.11	1.77±0.23
H5 9th peptide	0.15	0.2	0.28	0.25	0.33	0.24	0.37	1.59	0.27	0.42	0.25	0.46	0.43	0.07	38.7	0.93
	0	0.15	0.15	0.12	0.4	0.21	0.25	0.65	0.27	0.21	0.19	0.99	0.29	0.16	39.42	0.62
	0	0.08	0.11	0.09	0.24	0.17	0.2	0.43	0.1	0.09	0.08	0.23	0.34	0.2	37.34	0.47
Average	0.05	0.143333	0.18	0.153333	0.323333	0.206667	0.273333	0.89	0.213333	0.24	0.173333	0.56	0.353333	0.143333	38.4867	0.673333
SD	0.0707107	0.0492161	0.0725718	0.0694422	0.0654896	0.0286744	0.0713364	0.503057	0.0801388	0.136382	0.0703957	0.318224	0.0579272	0.054365	0.862451	0.191543
Average ± SD	0.05±0.07	0.14±0.04	0.18±0.07	0.15±0.06	0.32±0.06	0.2±0.02	0.27±0.07	0.89±0.5	0.21±0.08	0.24±0.13	0.17±0.07	0.56±0.31	0.35±0.05	0.14±0.05	38.48±0.86	0.67±0.19
H5 8th peptide	0.14	0.39	0.99	0.37	0.54	0.23	0.45	0.28	0.79	0.49	0.3	1.23	0.27	0.14	0.86	0.19
	0	0.32	0.7	0.26	0.68	0.26	0.52	0.18	0.95	0.34	0.22	1.78	0.32	0.48	0.71	0.13
	0.13	0.29	1.04	0.47	0.78	0.24	0.48	0.35	1.11	0.48	0.31	1.89	0.43	0.36	0.99	0.13
Average	0.09	0.333333	0.91	0.366667	0.666667	0.243333	0.483333	0.27	0.95	0.436667	0.276667	1.63333	0.34	0.326667	0.853333	0.15
SD	0.0637704	0.0418994	0.149889	0.0857645	0.0984322	0.0124722	0.0286744	0.0697615	0.130639	0.0684755	0.0402768	0.288714	0.0668331	0.140791	0.114407	0.0282843
Average ± SD	0.09±0.06	0.33±0.04	0.91±0.14	0.36±0.08	0.66±0.09	0.24±0.01	0.48±0.02	0.27±0.06	0.95±0.13	0.43±0.06	0.27±0.04	1.63±0.28	0.34±0.06	0.32±0.14	0.85±0.11	0.15±0.02
H5 7th peptide	0.02	0.39	0.98	0.28	0.1	0.22	0.66	0.31	0.81	0.25	0.71	0.91	0.61	0.27	0.54	0.59
	0	0.26	0.35	0.29	0.28	0.25	0.59	0.12	0.73	0.13	0.6	1.55	0.62	0.54	0.42	0.39
	0.03	0.39	0.86	0.34	0.12	0.35	0.79	0.24	0.95	0.24	0.78	1.47	0.78	0.35	0.23	0.44
Average	0.0166667	0.346667	0.73	0.303333	0.166667	0.273333	0.68	0.223333	0.83	0.206667	0.696667	1.31	0.67	0.386667	0.396667	0.473333
SD	0.0124722	0.0612826	0.27313	0.0262467	0.0805536	0.0555778	0.0828654	0.0784573	0.0909212	0.054365	0.074087	0.284722	0.0778888	0.113235	0.127628	0.0849837
Average ± SD	0.01±0.01	0.34±0.06	0.73±0.27	0.3±0.02	0.16±0.08	0.27±0.05	0.68±0.08	0.22±0.07	0.83±0.09	0.2±0.05	0.69±0.07	1.31±0.28	0.67±0.07	0.38±0.11	0.39±0.12	0.47±0.08
H5 6th peptide	0	0.15	0.12	0.08	0.06	0.11	0.09	0.1	0.23	0.07	0.1	0	0.03	0.04	0.31	0.84
	0	0.08	0.08	0.09	0.16	0.05	0.09	0.02	0.16	0.04	0.08	0.26	0.13	0.13	0.23	0.68
	0	0.16	0.06	0.04	0/14	0.07	1.01	0.07	1.14	0.03	0.03	0.13	0.09	0.08	0.37	0.57
Average	0	0.13	0.0866667	0.07	0.11	0.0766667	0.396667	0.0633333	0.51	0.0466667	0.07	0.13	0.0833333	0.0833333	0.303333	0.696667
SD	0	0.0355903	0.0249444	0.0216025	0.05	0.0249444	0.433692	0.0329983	0.446393	0.0169967	0.0294392	0.106145	0.0410961	0.0368179	0.0573488	0.110855
Average ± SD	0±0	0.13±0.03	0.08±0.02	0.07±0.02	0.11±0.05	0.07±0.02	0.39±0.43	0.06±0.03	0.51±0.44	0.04±0.01	0.07±0.02	0.13±0.1	0.08±0.04	0.08±0.03	0.3±0.05	0.69±0.11
H5 5th peptide	0	0.05	0	0	0	0	0	0	0.01	0	0.12	0.01	0	0.03	0.07	0.64
	0	0	0	0	0.13	0	0	0	0	0	0.2	0.27	0	0.02	0.05	0.25
	0	0	0.03	0	0.09	0	0.02	0	0	0.04	0.15	0.03	0.02	0.03	0.08	0.46
Average	0	0.0166667	0.01	0	0.0733333	0	0.00666667	0	0.00333333	0.0133333	0.156667	0.103333	0.00666667	0.0266667	0.0666667	0.45
SD	0	0.0235702	0.0141421	0	0.054365	0	0.00942809	0	0.00471405	0.0188562	0.0329983	0.118134	0.00942809	0.00471405	0.0124722	0.159374
Average ± SD	0±0	0.01±0.02	0.01±0.01	0±0	0.07±0.05	0±0	0±0	0±0	0±0	0.01±0.01	0.15±0.03	0.1±0.11	0±0	0.02±0	0.06±0.01	0.45±0.15
H5 4th peptide	0.05	0.05	0.14	0.08	0.06	0.09	0.53	0.03	7.11	0.1	0.43	0.31	0.06	0.08	0.22	0
	0	0.05	0.08	0.02	0.08	0.09	0.25	0	10.25	0	0.26	0.55	0.06	0.21	0.09	0
	0	0	0.13	0.05	0.09	0.03	0.41	0	10..98	0.2	0.33	0.43	0	0.02	0.13	0.03
Average	0.0166667	0.0333333	0.116667	0.05	0.0766667	0.07	0.396667	0.01	8.68	0.1	0.34	0.43	0.04	0.103333	0.146667	0.01
SD	0.0235702	0.0235702	0.0262467	0.0244949	0.0124722	0.0282843	0.114698	0.0141421	1.57	0.0816497	0.0697615	0.0979796	0.0282843	0.0793025	0.054365	0.0141421
Average ± SD	0.01±0.02	0.03±0.02	0.11±0.02	0.05±0.02	0.07±0.01	0.07±0.02	0.39±0.11	0.01±0.01	8.68±1.57	0.1±0.08	0.34±0.06	0.43±0.09	0.04±0.02	0.1±0.07	0.14±0.05	0.01±0.01
H5 3th peptide	0	0.09	0.15	0.09	0.05	0.06	0.13	1.59	3.59	0.11	0.23	0	0.06	0.05	0.28	0.02
	0	0.05	0.13	0.05	0.33	0.06	0.12	1.22	4.19	0.02	0.16	0.35	0.11	0.31	0.25	0
	0.02	0	0	0.07	0.23	0.07	0.11	1.76	3.98	0	0.17	0.21	0.09	0.21	0.36	0
Average	0.00666667	0.0466667	0.0933333	0.07	0.203333	0.0633333	0.12	1.52333	3.92	0.0433333	0.186667	0.186667	0.0866667	0.19	0.296667	0.00666667
SD	0.00942809	0.0368179	0.0664998	0.0163299	0.115854	0.00471405	0.00816497	0.225438	0.248596	0.0478423	0.0309121	0.143836	0.020548	0.107083	0.046428	0.00942809
Average ± SD	0±0	0.04±0.03	0.09±0.06	0.07±0.01	0.2±0.11	0.06±0	0.12±0	1.52±0.22	3.92±0.24	0.04±0.04	0.18±0.03	0.18±0.14	0.08±0.02	0.19±0.1	0.29±0.04	0±0
H5 2th peptide	0	0.13	0.09	0.23	0.02	0.04	0.01	2.86	0.12	0.16	0.44	0.25	0.11	0.11	0.21	1.49
	0	0.02	0.14	0.21	0.13	0.09	0.1	2.53	0.23	0.05	0.34	0.59	0.19	0.26	0.12	1.33
	0	0	0.18	0.28	0.15	0	0.04	2.55	0.19	0.09	0.64	0.34	0.16	0.06	0.18	1.55
Average	0	0.05	0.136667	0.24	0.1	0.0433333	0.05	2.64667	0.18	0.1	0.473333	0.393333	0.153333	0.143333	0.17	1.45667
SD	0	0.0571548	0.0368179	0.0294392	0.0571548	0.0368179	0.0374166	0.15107	0.0454606	0.0454606	0.124722	0.143836	0.0329983	0.0849837	0.0374166	0.0928559
Average ± SD	0±0	0.05±0.05	0.13±0.03	0.24±0.02	0.1±0.05	0.04±0.03	0.05±0.03	2.64±0.15	0.18±0.04	0.1±0.04	0.47±0.12	0.39±0.14	0.15±0.03	0.14±0.08	0.17±0.03	1.45±0.09
H5 1th peptide	0	0.07	0.11	0.05	0.02	0.04	0.15	0.05	0.12	0.21	0.01	0.11	0.23	0.33	0.12	0.75
	0	0.07	0.07	0.05	0.19	0.07	0.17	0.07	0.17	0.09	0	0.39	0.23	0.19	0.05	0.56
	0.05	0.09	0.14	0.03	0.14	0.08	0.19	0.02	0.13	0.28	0	0.28	0.31	0.27	0.17	0.6
Average	0.0166667	0.0766667	0.106667	0.0433333	0.116667	0.0633333	0.17	0.0466667	0.14	0.193333	0.00333333	0.26	0.256667	0.263333	0.113333	0.636667
SD	0.0235702	0.00942809	0.0286744	0.00942809	0.0713364	0.0169967	0.0163299	0.020548	0.0216025	0.0784573	0.00471405	0.115181	0.0377124	0.0573488	0.0492161	0.0817856
Average ± SD	0.01±0.02	0.07±0	0.1±0.02	0.04±0	0.11±0.07	0.06±0.01	0.17±0.01	0.04±0.02	0.14±0.02	0.19±0.07	0±0	0.26±0.11	0.25±0.03	0.26±0.05	0.11±0.04	0.63±0.08
H5 14-1 peptide	0	0.02	0.01	0.08	0.04	0.01	0.04	0	9.72	0.09	1.35	0.46	0.01	0	0	0.07
	0	0	0	0.07	0.08	0.01	0.06	0.09	9.78	0.17	0.34	0.9	0.06	0.04	0	0.02
	0	0.05	0	0.03	0.06	0.02	0.06	0.02	9.83	0.13	0.27	0.84	0.02	0	0	0.05
Average	0	0.0233333	0.00333333	0.06	0.06	0.0133333	0.0533333	0.0366667	9.77667	0.13	0.653333	0.733333	0.03	0.0133333	0	0.0466667
SD	0	0.020548	0.00471405	0.0216025	0.0163299	0.00471405	0.00942809	0.0385861	0.0449691	0.0326599	0.493446	0.194822	0.0216025	0.0188562	0	0.020548
Average ± SD	0±0	0.02±0.02	0±0	0.06±0.02	0.06±0.01	0.01±0	0.05±0	0.03±0.03	9.77±0.04	0.13±0.03	0.65±0.49	0.73±0.19	0.03±0.02	0.01±0.01	0±0	0.04±0.02
H5 14-2 peptide	0.09	0.1	0.18	0.08	0	0.15	0.25	0	0.08	0.2	0.07	0	0.17	0.13	0.11	0.07
	0	0.07	0.03	0.04	0.12	0.14	0.18	0.04	0.07	0.18	0.09	0.16	0.09	0.2	0.07	0.01
	0	0.06	0	0	0	0.04	0.04	0.08	0	0.08	0.18	0.03	0.13	0.07	0	0
Average	0.03	0.0766667	0.07	0.04	0.04	0.11	0.156667	0.04	0.05	0.153333	0.113333	0.0633333	0.13	0.133333	0.06	0.0266667
SD	0.0424264	0.0169967	0.0787401	0.0326599	0.0565685	0.0496655	0.0873053	0.0326599	0.0355903	0.0524934	0.0478423	0.0694422	0.0326599	0.0531246	0.0454606	0.0309121
Average ± SD	0.03±0.04	0.07±0.01	0.07±0.07	0.04±0.03	0.04±0.05	0.11±0.04	0.15±0.08	0.04±0.03	0.05±0.03	0.15±0.05	0.11±0.04	0.06±0.06	0.13±0.03	0.13±0.05	0.06±0.04	0.02±0.03
H5 14-3 peptide	0.22	0.59	0.33	0.2	0.26	0.39	3.49	0.86	0.39	1.68	0.14	0.55	7.24	0.34	0.6	7.14
	0	1.23	0.33	0.19	0.5	0.43	3.24	0.54	0.33	0.56	0.14	1.22	8.96	0.74	0.64	5.31
	0.13	1.57	0.34	0.21	0.42	0.24	3.56	0.69	0.38	1.36	0.05	1.15	8.68	0.48	0.66	6.95
Average	0.116667	1.13	0.333333	0.2	0.393333	0.353333	3.43	0.696667	0.366667	1.2	0.11	0.973333	8.29333	0.52	0.633333	6.46667
SD	0.0903081	0.406284	0.00471405	0.00816497	0.0997775	0.0817856	0.137356	0.130724	0.0262467	0.471027	0.0424264	0.300703	0.75354	0.165731	0.0249444	0.821557
Average ± SD	0.11±0.09	1.13±0.4	0.33±0	0.2±0	0.39±0.09	0.35±0.08	3.43±0.13	0.69±0.13	0.36±0.02	1.2±0.47	0.11±0.04	0.97±0.3	8.29±0.75	0.52±0.16	0.63±0.02	6.46±0.82
H5 14-4 peptide	1.22	10.72	10.52	7.8	5.73	3.96	8.23	14.59	6.98	7.08	1.6	4.24	6.26	7.1	4.21	10.68
	0.23	13.27	9.58	9.51	3.11	4.17	9.35	13.09	6.25	8.29	2.37	6.58	10.46	8.25	4.75	9.06
	0.82	13.33	10.32	9.01	5.55	4.21	8.22	13.79	6.32	7.67	1.98	4.34	8.34	7.66	4.44	9.03
Average	0.756667	12.44	10.14	8.77333	4.79667	4.11333	8.6	13.8233	6.51667	7.68	1.98333	5.05333	8.35333	7.67	4.46667	9.59
SD	0.406639	1.21647	0.40431	0.717883	1.19492	0.109646	0.530346	0.612826	0.32887	0.494031	0.31436	1.08029	1.71467	0.469539	0.221259	0.770844
Average ± SD	0.75±0.4	12.44±1.21	10.14±0.4	8.77±0.71	4.79±1.19	4.11±0.1	8.6±0.53	13.82±0.61	6.51±0.32	7.68±0.49	1.98±0.31	5.05±1.08	8.35±1.71	7.67±0.46	4.46±0.22	9.59±0.77
H7-14 peptide	0	2.15	1.65	1.18	1.51	0.85	1.45	10.07	1.89	0.94	0.21	1.08	8.13	3.35	3.51	10.59
	0	2.35	0.94	1.35	1.8	0.99	2.14	9.34	1.73	1.4	0.46	1.76	8.55	3.66	3.36	8.62
	0	2.21	1.57	1.36	1,78	0.88	2.01	9.61	1.74	1.41	0.35	1.68	8.47	3.33	3.42	8.77
Average	0	2.23667	1.38667	1.29667	1.655	0.906667	1.86667	9.67333	1.78667	1.25	0.34	1.50667	8.38333	3.44667	3.43	9.32667
SD	0	0.0837987	0.317525	0.0825967	0.145	0.0601849	0.29937	0.301367	0.0731817	0.219241	0.102307	0.303462	0.182087	0.15107	0.0616441	0.895408
Average ± SD	0±0	2.23±0.08	1.38±0.31	1.29±0.08	1.65±0.14	0.9±0.06	1.86±0.29	9.67±0.3	1.78±0.07	1.25±0.21	0.34±0.1	1.5±0.3	8.38±0.18	3.44±0.15	3.43±0.06	9.32±0.89
